# Supplementary material for: Nanostructured Higher Manganese Silicide Thermoelectrics Developed by Mechanical Alloying Using High-Purity and Recycled Silicon
Source: Nanomaterials (Basel). 2025 Aug 21;15(16):1286. doi: 10.3390/nano15161286 (PMC12388703; doi:10.3390/nano15161286)
Supplement: Supplementary file 1 [file nanomaterials-15-01286-s001.zip]

Archive with 1 entries (1 files):
- nanomaterials-3783863-Supplementary Materials.pdf
